# Supplementary material for: Lipids and Transaminase in Antiretroviral-Treatment-Experienced People Living with HIV, Switching to a Doravirine-Based vs. a Rilpivirine-Based Regimen: Data from a Real-Life Setting
Source: Viruses. 2023 Jul 23;15(7):1612. doi: 10.3390/v15071612 (PMC10383194; doi:10.3390/v15071612)
Supplement: Supplementary file 1 [file viruses-15-01612-s001.zip]

Archive with 1 entries (1 files):
- viruses-2478901-supplementary.pdf
